# Supplementary material for: Can Ultrasound‐Guided in‐Plane Puncture Technique Enhance the Precision of Femoral Artery Access? The Randomized PARFEM Trial
Source: Catheter Cardiovasc Interv. 2025 Jul 30;106(4):2252–62. doi: 10.1002/ccd.31733 (PMC12509261; doi:10.1002/ccd.31733)
Supplement: Supplementary file 6 — Supporting Information Table 6. Angiographic results: Faust vs. Parfem resp. Universal. [file CCD-106-2252-s009.xlsx]

## Sheet: Tabelle1
Table 4
a)
	Faust	PARFEM	Faust	PARFEM
	Control		US
High*	8.4%	11.1%	12.6%	2.1%
CFAN	79.8%	77.8%	80.4%	97.2%
Below bifurcation	11.8%	11.1%	7.0 %	0.7 %
*sheath insertion at or above the inferior loop of the IEA
b)
	Faust	Universal	Faust	Universal
	control		US
High**	4.9%	13.6%	6.6%	13.0%
CFAO	83.3%	81.2%	86.4%	83.2%
Below bifurcation	11.8 %	5.2 %	7.0%	3.8%
**sheath insertion at or above the origin of the IEA
